# Supplementary material for: Characterization of the Soybean (Glycine max) Heavy-Metal-Associated Isoprenylated Plant Protein (HIPP) Gene Family in Response to Aluminum
Source: Plants (Basel). 2025 Nov 24;14(23):3582. doi: 10.3390/plants14233582 (PMC12694265; doi:10.3390/plants14233582)
Supplement: Supplementary file 1 [file plants-14-03582-s001.zip]

Archive with 2 entries (2 files):
- Supplementary Figure.pdf
- Supplementary table.xls
