# Supplementary material for: Characterization of the Soybean (Glycine max) Heavy-Metal-Associated Isoprenylated Plant Protein (HIPP) Gene Family in Response to Aluminum
Source: Plants (Basel). 2025 Nov 24;14(23):3582. doi: 10.3390/plants14233582 (PMC12694265; doi:10.3390/plants14233582)
Supplement: Supplementary file 1 [file plants-14-03582-s001.zip › Supplementary table.xls]

## Sheet: Table S1
Table S1. Primers used for qRT-PCR and PCR analysis.
Gene name	Forward primer (5’-3’)	Reverse primer (5’-3’)
GmSOD1-RT	TCATTGGGTGGGTTACAAAATCTAA	TTCCACATATGTCTTGTGGTGTTT
GmSOD2-RT	AGAGGGTCCAAAAGTCAATGC	CCACCTCCACCTGGTTTCAT
GmPOD1-RT	ACCCTCTCACAAGCACTACG	TGACCCCGTTAGCACTTCAA
GmPOD2-RT	GCTTGATCTTCAAACTCCAACCGA	GTTGGAGCCAGTGAGAGGACTA
GmPOD3-RT	GATCTTCAAACTCCAACCAGCTT	CCATTGGAGCCAGTGAGAGGA
GmPOD4-RT	TGGAAAGGCAAGGTGTGCAA	AAGGCCTTTTGATTGTTGCTG
GmPOD5-RT	TGGGCAAGCTCAATGTTCAAGTTT	GACCCTTTTTGCTCTGCAAGTT
GmPOD6-RT	TTTGCCGTTAACCAGAGCCT	GTTTCGACCACGTCTTGCAC
GmPME1-RT	GGCAATTCTGCGGTTGTGAT	GGTGTCTGGTGCTGAGTTCC
GmGST1-RT	TGCCTCAAGACCCATATGAAAGA	TGGTGAGCAACTCCAACCCT
GmGST2-RT	AAGGTTGTTTTCTTCACCATGC	CAGTGGGGAATAGAGGTGCC
GmGST3-RT	AGACCTATCTGGGAGAAGGCA	AGTGCAGACAGCCTGAACAA
GmGST4-RT	TGGAGGAGAGGAATTTGGGTTG	TAGCGGGCTTTGAAGTAGGC
GmGST5-RT	GAAGCTTTTGGGAGTTGCGGA	AAGGGATTCTGCTATGGGCTTC
GmGST6-RT	TTCAAGAAGTATTGGGTTTGAAGTT	GACTTTCATGGCAGGCTTTGT
GmEF-1α	TGCAAAGGAGGCTGCTAACT	CAGCATCACCGTTCTTCAAA
GmHIPP29-RT	TCCGACAGAAAGTGGTGCTA	TGAGACTGACTCTACCCCTG
GmHIPP29-OX	CTCTCGAGCTTTCGCGAGCTCATGATTATTACTATAGATCC	GGATCCCCGGGTACCGAGCTCGCAAATAACACAGCCAGT
GmHIPP29-GFP	TCTAGCGCTACCGGTATGATTATTACTATAGATCC	ATGGTGGCGACCGGTCCGCAAATAACACAGCCAGT
GmHIPP29-Ri (Asc I)	TTACCATGGGGCGCGCCGCTTAGAAAATTCTGTCATG	ATGGTGGCGACCGGTCCGCAAATAACACAGCCAGT
GmHIPP29-Ri (BamH I)	GCAGGTATTTGGATCCTAACACAGCCAGTTGGATTC	CATCGATTGGGCGCGCCTAACACAGCCAGTTGGATTC

## Sheet: Table S2
Table S2. The detailed information of GmHIPP genes in soybean
Gene Name	Chromosome position	Gene ID	Length (bp)	Number of Amino Acid	MW (KDa)	PI
GmHIPP1	Gm02:6012005..6012946	Glyma.02G068700.1	687	229	26.3583	7.55
GmHIPP2	Gm02:8038451..8040649	Glyma.02G091400.2	435	145	16.2809	9.62
GmHIPP3	Gm02:42852708..42855785	Glyma.02G222600.1	942	314	35.5325	4.96
GmHIPP4	Gm03:40687735..40689698	Glyma.03G183300.1	987	329	36.3732	8.82
GmHIPP5	Gm03:42992676..42995208	Glyma.03G212400.3	1032	344	37.8735	8.1
GmHIPP6	Gm03:44781159..44783271	Glyma.03G236200.1	1056	352	38.6954	8.26
GmHIPP7	Gm03:45015887..45018280	Glyma.03G239800.1	1404	468	51.618	7.68
GmHIPP8	Gm04:308301..309015	Glyma.04G003700.1	462	154	17.1025	9.11
GmHIPP9	Gm04:11167342..11168634	Glyma.04G106500.1	447	149	16.7015	9.6
GmHIPP10	Gm04:45755565..45757865	Glyma.04G197300.1	957	319	36.2962	5.65
GmHIPP11	Gm04:48488760..48493137	Glyma.04G227000.1	858	286	31.8835	5.19
GmHIPP12	Gm05:11899082..11900639	Glyma.05G086600.1	453	151	17.7991	5.92
GmHIPP13	Gm05:35047086..35049195	Glyma.05G157900.1	420	140	16.0755	8.79
GmHIPP14	Gm05:36950369..36951325	Glyma.05G181500.2	459	153	17.1258	9.42
GmHIPP15	Gm05:38745893..38747633	Glyma.05G203700.1	924	308	35.2261	6.02
GmHIPP16	Gm05:39356638..39358325	Glyma.05G211600.2	480	160	18.3622	7.57
GmHIPP17	Gm06:8548060..8548851	Glyma.06G106700.1	447	149	16.7056	9.6
GmHIPP18	Gm06:14019596..14021968	Glyma.06G168300.2	993	331	37.7038	5.52
GmHIPP19	Gm07:42680985..42682707	Glyma.07G244000.1	744	248	28.1725	8.18
GmHIPP20	Gm07:42969974..42971715	Glyma.07G248100.2	882	294	31.6794	9.08
GmHIPP21	Gm07:43321147..43321817	Glyma.07G252500.1	378	126	14.453	8.56
GmHIPP22	Gm07:43654187..43658161	Glyma.07G257300.1	1470	490	51.9794	6.5
GmHIPP23	Gm08:887706..889663	Glyma.08G011100.1	930	310	35.5913	5.51
GmHIPP24	Gm08:10728397..10729288	Glyma.08G139200.1	459	153	17.1098	9.42
GmHIPP25	Gm09:1035083..1040045	Glyma.09G013800.1	783	261	29.9101	5.27
GmHIPP26	Gm09:3846593..3849073	Glyma.09G045200.1	807	269	29.5163	9.3
GmHIPP27	Gm09:29516181..29517943	Glyma.09G119500.1	441	147	16.491	9.58
GmHIPP28	Gm09:29648185..29650592	Glyma.09G120000.1	441	147	16.6391	5.52
GmHIPP29	Gm09:33423821..33425040	Glyma.09G130400.2	450	150	17.065	8.97
GmHIPP30	Gm09:33442505..33443577	Glyma.09G130500.1	366	122	13.69	8.3
GmHIPP31	Gm09:33528164..33529709	Glyma.09G130800.3	456	152	17.061	8.95
GmHIPP32	Gm09:35313746..35316229	Glyma.09G138500.3	414	138	15.4006	6.58
GmHIPP33	Gm10:5010122..5012155	Glyma.10G055300.1	966	322	36.0624	8.28
GmHIPP34	Gm10:38842353..38844033	Glyma.10G152100.1	1128	376	40.4089	8.19
GmHIPP35	Gm10:39184955..39187832	Glyma.10G156100.1	1680	560	60.305	9.07
GmHIPP36	Gm10:40649069..40652226	Glyma.10G171800.1	534	178	20.6827	9.21
GmHIPP37	Gm10:46119438..46120462	Glyma.10G230500.1	402	134	15.1014	7.72
GmHIPP38	Gm10:46122065..46123473	Glyma.10G230600.1	408	136	15.4379	8.66
GmHIPP39	Gm10:48898769..48901414	Glyma.10G264000.1	1221	407	44.2772	8.35
GmHIPP40	Gm10:48918256..48919798	Glyma.10G264100.1	438	146	16.5389	9.47
GmHIPP41	Gm11:6911151..6911859	Glyma.11G091400.1	468	156	17.3549	9.23
GmHIPP42	Gm11:16942457..16944839	Glyma.11G194600.1	966	322	35.4761	8.73
GmHIPP43	Gm11:38138381..38139920	Glyma.11G238000.1	465	155	17.0446	9.37
GmHIPP44	Gm12:6190476..6192389	Glyma.12G079500.1	888	296	32.3749	9.02
GmHIPP45	Gm12:35092535..35094099	Glyma.12G177600.1	903	301	33.1901	9.39
GmHIPP46	Gm12:38409885..38411225	Glyma.12G210500.1	426	142	16.2691	7.67
GmHIPP47	Gm13:24610392..24612346	Glyma.13G142400.1	993	331	36.6831	8.45
GmHIPP48	Gm13:31634178..31637520	Glyma.13G208400.1	1509	503	53.0742	8.37
GmHIPP49	Gm13:38485783..38487000	Glyma.13G290800.1	426	142	16.204	6.49
GmHIPP50	Gm14:46311081..46314121	Glyma.14G189500.1	957	319	35.8368	4.99
GmHIPP51	Gm15:6515363..6517103	Glyma.15G085100.1	699	233	26.832	9.26
GmHIPP52	Gm15:8147366..8150409	Glyma.15G104400.1	1476	492	51.821	8.4
GmHIPP53	Gm15:9266425..9271116	Glyma.15G118500.1	801	267	30.5757	5.13
GmHIPP54	Gm15:12142270..12145096	Glyma.15G147400.1	1083	361	39.5745	8.99
GmHIPP55	Gm16:8507043..8511398	Glyma.16G080400.2	834	278	31.5995	9.18
GmHIPP56	Gm16:34113667..34114894	Glyma.16G177900.1	390	130	14.8231	6.83
GmHIPP57	Gm16:34118571..34119643	Glyma.16G178000.1	366	122	13.5328	6.95
GmHIPP58	Gm16:34122036..34123255	Glyma.16G178100.1	369	123	13.788	8.29
GmHIPP59	Gm16:34124729..34125920	Glyma.16G178200.1	369	123	13.8884	8.76
GmHIPP60	Gm16:35391184..35393415	Glyma.16G189200.1	414	138	15.4286	6.58
GmHIPP61	Gm17:576902..580410	Glyma.17G006200.5	786	262	29.897	5.57
GmHIPP62	Gm17:1250053..1252650	Glyma.17G016800.1	1497	499	53.354	6.99
GmHIPP63	Gm17:1594448..1595141	Glyma.17G021900.1	384	128	14.6411	6.82
GmHIPP64	Gm17:1916288..1917996	Glyma.17G026000.1	885	295	32.1097	9
GmHIPP65	Gm17:2199344..2201831	Glyma.17G029900.1	774	258	29.2348	8.67
GmHIPP66	Gm17:40802577..40803846	Glyma.17G252800.2	297	99	11.3119	6.29
GmHIPP67	Gm18:1421487..1423509	Glyma.18G019300.1	471	157	17.3908	9.17
GmHIPP68	Gm18:57303585..57305000	Glyma.18G291700.1	435	145	16.2088	9.6
GmHIPP69	Gm19:82673..83270	Glyma.19G001000.1	432	144	16.4288	9.79
GmHIPP70	Gm19:44695256..44697357	Glyma.19G184100.1	1134	378	42.2829	7.99
GmHIPP71	Gm19:46933239..46934951	Glyma.19G209500.1	882	294	31.4489	6.21
GmHIPP72	Gm19:49090067..49092184	Glyma.19G236700.1	1368	456	50.623	8.74
GmHIPP73	Gm20:36816585..36818426	Glyma.20G126200.1	438	146	16.584	9.49
GmHIPP74	Gm20:36834047..36836571	Glyma.20G126300.1	1221	407	44.2321	7.64
GmHIPP75	Gm20:45366724..45370465	Glyma.20G218500.1	534	178	20.8028	9.41
GmHIPP76	Gm20:46517589..46520492	Glyma.20G232200.1	1590	530	57.9117	8.99

## Sheet: Table S3
Table S3. DEGs involved in HMA domain-containing protein.
Gene ID	CK1	CK2	CK3	CK4	Al1	Al2	Al3	Al4	Log2 FoldChange	UniProt Desc
heavy metal-associated isoprenylated plant protein (HIPP)
Glyma.03G183300	4.15	3.83	7.49	4.44	42.91	36.75	39.2	33.36	2.89538	Heavy metal-associated isoprenylated plant protein 6 isoform B
Glyma.04G106500	0	0	0.17	0	1.1	3.73	1.96	2.37	5.65409	Heavy metal-associated isoprenylated plant protein 28
Glyma.05G157900	0.1	0	0	0.3	49.93	40.01	36.64	34.13	8.56775	Heavy metal-associated isoprenylated plant protein 28
Glyma.05G181500	24.85	39.4	43.65	27.35	75.57	64.29	83.98	69	1.05955	Heavy metal-associated isoprenylated plant protein 23 isoform A
Glyma.05G211600	14.16	21.07	26.79	23.56	149.59	147.05	172.32	213	2.94904	Heavy metal-associated isoprenylated plant protein 39 isoform
Glyma.06G106700	0.84	1.48	2.8	2.29	6.17	14.72	9.36	8.86	2.35661	Heavy metal-associated isoprenylated plant protein 24 isoform A
Glyma.06G168300	7.45	6.1	7.02	9.16	19.32	28.57	18.72	21.86	1.54017	Heavy metal-associated isoprenylated plant protein 28
Glyma.09G119500	1.68	1.48	1.06	1.58	12.35	18.91	13.82	5.36	3.07544	Heavy metal-associated isoprenylated plant protein 22
Glyma.09G120000	65.19	51.87	66.38	60.02	758.12	666.84	678.44	805.42	3.53688	Heavy metal-associated isoprenylated plant protein 22
Glyma.09G130400	4.04	3.11	4.42	4.94	142.21	170.92	150.2	157.31	5.19369	HMA domain-containing protein
Glyma.09G130800	0	0	0	0	0.58	0.14	1.08	0.46	4.86098	HMA domain-containing protein
Glyma.10G230500	18.51	10.71	12.34	12.31	38.33	29.9	38.61	35.99	1.35876	Heavy metal-associated isoprenylated plant protein 39 isoform B
Glyma.10G230600	7.4	6.26	7.8	6.85	121	130.9	137.39	138.78	4.18153	HMA domain-containing protein
Glyma.11G091400	18.38	14.33	19.43	14.26	41.33	35.01	39.23	35.42	1.13877	Heavy metal-associated isoprenylated plant protein 26
Glyma.11G194600	17.11	17.43	14.09	12.16	44.34	44.92	41.66	42.62	1.49213	Heavy metal-associated isoprenylated plant protein 3 isoform A
Glyma.11G238000	0	0	0	0.09	6.65	5.4	4.84	2.63	7.3425	HMA domain-containing protein
Glyma.12G079500	8.23	8.17	8.31	5.66	201.73	164.18	186.47	196.96	4.58521	Heavy metal-associated isoprenylated plant protein 3 isoform B
Glyma.16G177900	22.68	17.1	18.15	23.63	165.43	159.07	171.29	168.81	2.97703	Heavy metal-associated isoprenylated plant protein 28
Glyma.16G178100	0.09	0	0.1	0	2.38	1.38	5.17	2.98	5.91313	HMA domain-containing protein
Glyma.20G126200	0	0	0	0.06	2.92	3.99	2.28	1.19	7.21295	Heavy metal-associated isoprenylated plant protein 22
Glyma.12G210500	2.77	2.24	1.83	1.9	0.85	0.57	1.38	1.28	-1.14704	Heavy metal transport/detoxification superfamily protein
Glyma.13G142400	131.92	133.41	155.3	139.39	50.76	94.47	57.38	54.65	-1.16206	HMA domain-containing protein
Glyma.13G290800	9.46	7.8	8.88	6.94	3.37	1.52	2.92	6.58	-1.24175	Heavy metal-associated isoprenylated plant protein 28
copper transport protein ATOX1-like (ATX-like)
Glyma.09G016400	8.22	6.63	2.62	7.83	336.07	268.37	315.76	307.82	5.52793	COPPER TRANSPORT PROTEIN ATOX1-RELATED
Glyma.09G130900	0.15	0	0	1.02	6.07	6.38	4.26	5.84	4.17526	COPPER TRANSPORT PROTEIN ATOX1-RELATED
Glyma.16G178500	4.67	4.64	2.68	4.75	43.69	38.77	49.19	51.37	3.39299	COPPER TRANSPORT PROTEIN ATOX1-RELATED
Glyma.09G131100	14.12	10.87	15	11.57	101.07	98	115.05	95.45	2.94349	COPPER TRANSPORT PROTEIN ATOX1-RELATED
Glyma.08G017900	2.53	3.83	5.03	4.92	15.87	16.1	16.53	22.29	2.08215	COPPER TRANSPORT PROTEIN ATOX1-RELATED
Glyma.02G298100	34.79	36.81	35.85	24.85	79.52	33.2	83.55	130.77	1.24855	COPPER TRANSPORT PROTEIN-RELATED
Glyma.12G075300	11.62	11.22	12.15	10.13	19.5	31.17	24.51	20.87	1.04853	COPPER TRANSPORT PROTEIN ATOX1-RELATED
Glyma.16G189302	31.02	31.87	25.84	27.74	13.63	15.98	15.99	13.79	-1.0213	COPPER TRANSPORT PROTEIN ATOX1-RELATED
Glyma.17G006300	65.48	76.54	83.73	86.09	30.47	50.71	42.01	30.36	-1.0803	COPPER TRANSPORT PROTEIN ATOX1-RELATED
Glyma.07G088600	12.26	15.44	20.02	12.15	7.88	7.47	6.78	4.85	-1.13573	COPPER TRANSPORT PROTEIN ATOX1-RELATED
Glyma.08G039700	36.07	39.78	32.44	32.99	13.66	10.86	12.84	14.43	-1.49711	COPPER TRANSPORT PROTEIN ATOX1-RELATED
heavy-metal ATPases (HMA)
Glyma.14G051600	0	0	0	0.29	14.81	13.42	14.69	15.05	7.54647	Cadmium/zinc-transporting ATPase 3
Glyma.19G140000	0	0	0	0.07	0.27	0.24	0.35	0.4	4.45163	Cadmium/zinc-transporting ATPase HMA2
Glyma.08G013600	0.03	0.12	0.15	0.09	0.72	0.77	0.63	1.33	3.1396	Cu(2+)-exporting ATPase
Glyma.09G055600	11.98	11.87	13.33	13.5	26.86	34.99	29.44	32.39	1.25293	Cadmium/zinc-transporting ATPase 3; ;
Glyma.16G088300	1.27	1.68	1.56	1.51	3.62	4.06	3.9	3.8	1.2717	copper-transporting ATPase HMA5
Glyma.01G219100	11.15	7.28	9.31	10.61	0.04	0.13	0.11	0.18	-6.44646	P-type ATPase, subfamily IB
copper chaperone (CCH)
Glyma.02G160500	69.24	76.76	80.7	78.26	204.61	197.88	213.58	231.48	1.42826	Copper transport protein CCH
Glyma.10G112000	7.49	8.06	11.22	8.42	23.46	24.79	25.73	25.41	1.4575	Copper transport protein CCH
heavy metal-associated plant protein (HPP)
Glyma.14G051550	0.5	0.37	0.08	0.59	3	0.87	1.15	1.14	1.95313	Heavy-metal-associated domain
Glyma.09G255100	36.73	36.21	51.88	40.14	19.79	21.65	18.61	20.47	-1.07305	Heavy-metal-associated domain
Glyma.18G238000	25.87	28.23	34.47	29.03	10.73	12.83	11.51	10.81	-1.39953	Heavy-metal-associated domain
metal ion binding protein (MBP)
Glyma.15G122200	0	0	0	0	109.23	62.88	152.65	181	9.65834	METAL ION BINDING PROTEIN-RELATED
Glyma.09G013700	154.26	183.41	186.12	150.87	69.94	78.99	64.94	75.87	-1.26039	METAL ION BINDING PROTEIN-RELATED
Glyma.15G118400	388.79	418.58	429.49	346.49	173.26	182.37	168.16	168.93	-1.23732	METAL ION BINDING PROTEIN-RELATED
